# Supplementary material for: Production of Alginate Oligosaccharides (AOSs) Using Enhanced Physicochemical Properties of Immobilized Alginate Lyase for Industrial Application
Source: Mar Drugs. 2024 Mar 4;22(3):120. doi: 10.3390/md22030120 (PMC10971502; doi:10.3390/md22030120)
Supplement: Supplementary file 1 [file marinedrugs-22-00120-s001.zip]

Archive with 1 entries (1 files):
- marinedrugs-2766319-supplementary.pdf
